# Supplementary material for: Teledentistry Improves Access to Oral Care: A Cluster Randomised Controlled Trial
Source: Healthcare (Basel). 2025 Sep 12;13(18):2282. doi: 10.3390/healthcare13182282 (PMC12469317; doi:10.3390/healthcare13182282)
Supplement: Supplementary file 1 [file healthcare-13-02282-s001.zip]

Archive with 1 entries (1 files):
- healthcare-3828822-supplementary.pdf
